# Supplementary material for: Sonic hedgehog medulloblastoma cells in co-culture with cerebellar organoids converge towards in vivo malignant cell states
Source: Neurooncol Adv. 2024 Dec 13;7(1):vdae218. doi: 10.1093/noajnl/vdae218 (PMC11783571; doi:10.1093/noajnl/vdae218)
Supplement: vdae218_suppl_Supplementary_Tables_S1-S8_Figures_S1-S7 [file vdae218_suppl_supplementary_tables_s1-s8_figures_s1-s7.zip › Supplementary table 2.xlsx]

## Sheet: Sample cell numbers
Supplementary Table 2: Sample cell numbers
Sample	Number of cells before QC	Number of cells after QC	Number of malignant cells in assembloid
DAOY monolayer culture	2922	2633
DAOY tumoursphere culture	761	649
DAOY and cerebellar organoid co-culture	3654	3037	271
ONS76 monolayer culture	648	474
ONS76 tumoursphere culture	1322	1164
ONS76 and cerebellar organoid co-culture	3654	2529	349
cerebellar organoid culture	3838	3048
Total number of cells	16799	13534
