# Supplementary material for: Sonic hedgehog medulloblastoma cells in co-culture with cerebellar organoids converge towards in vivo malignant cell states
Source: Neurooncol Adv. 2024 Dec 13;7(1):vdae218. doi: 10.1093/noajnl/vdae218 (PMC11783571; doi:10.1093/noajnl/vdae218)
Supplement: vdae218_suppl_Supplementary_Tables_S1-S8_Figures_S1-S7 [file vdae218_suppl_supplementary_tables_s1-s8_figures_s1-s7.zip › Supplementary table 8.xlsx]

## Sheet: MixingMetricTableOfSummaryFunct
Supplementary Table 8: mixing metric summary statistics quantifying the extent of intermixing of patient SHH-medulloblastoma samples with other samples
	Sample	Min.	1st Qu.	Median	Mean	3rd Qu.	Max.
1	patientMB	249	279	284	281.65	287	290
2	PDX1_patientMB	245.5	268	274	272.74	279.5	285.5
3	PDX2_patientMB	241.5	266.5	274.5	271.988	279	286
4	DAOY_coculture_patientMB	164.5	256	271.5	261.927	277.5	286.5
5	ONS76_coculture_patientMB	23	259.5	271	240.867	278	286
6	DAOY_spheroid_patientMB	0	120.5	272.5	203.424	279.5	286
7	ONS76_spheroid_patientMB	0	0	240.75	152.341	278.5	286.5
8	DAOY_monolayer_patientMB	0	0	0	89.1341	275.5	286.5
9	ONS76_monolayer_patientMB	121	257	272	259.381	279	286
